# Supplementary material for: Genome-Wide Identification of MAPKK and MAPKKK Gene Families in Tomato and Transcriptional Profiling Analysis during Development and Stress Response
Source: PLoS One. 2014 Jul 18;9(7):e103032. doi: 10.1371/journal.pone.0103032 (PMC4103895; doi:10.1371/journal.pone.0103032)
Supplement: Table S2 — The cis-elements in promoter sequences of MAPKK genes in tomato. (XLSX) [file pone.0103032.s007.xlsx]

## Sheet: Sheet1
	Gene Cis-element	SlMAPKKK1	SlMAPKKK2	SlMAPKKK3	SlMAPKKK4	SlMAPKKK5	SlMAPKKK6	SlMAPKKK7	SlMAPKKK8	SlMAPKKK9	SlMAPKKK10	SlMAPKKK11	SlMAPKKK12	SlMAPKKK13	SlMAPKKK14	SlMAPKKK15	SlMAPKKK16	SlMAPKKK17	SlMAPKKK18	SlMAPKKK19	SlMAPKKK20	SlMAPKKK21	SlMAPKKK22	SlMAPKKK23	SlMAPKKK24	SlMAPKKK25	SlMAPKKK26	SlMAPKKK27	SlMAPKKK28	SlMAPKKK29	SlMAPKKK30	SlMAPKKK31	SlMAPKKK32	SlMAPKKK33	SlMAPKKK34	SlMAPKKK35	SlMAPKKK36	SlMAPKKK37	SlMAPKKK38	SlMAPKKK39	SlMAPKKK40	SlMAPKKK41	SlMAPKKK42	SlMAPKKK43	SlMAPKKK44	SlMAPKKK45	SlMAPKKK46	SlMAPKKK47	SlMAPKKK48
Drought-stress	S000133			2																																									2
	S000152																														1
	S000153					2			1				2		1		1	2			3	2						1	2		1	1		1		1			2	1	1		1		1		1		1
	S000174	1		1	1		6			1	1		1		1	1	1		2		1	3	1		1		1		1	4	1		1	1	1	2	2		1		5				1		1		1
	S000175				1					1						1	1																						1
	S000176	6	3	3	3	5		4	3	5	6	2	7	1	1	3	5	15	4	9		7	2	7	1		3	2	9	13	4	3	2	1	7	1	5	3	4	5		4	2		4		7	8	5
	S000401																																	1
	S000402																	2				2						1			1	1		1					2				1		1		1
	S000407	14	4	20	12	16	6	12	10	18	22	10	22	12	12	12	10	18	14	16	12	26	8	2	16	2	6	14	12	24	6	8	14	14	6	14	14	2	8	16	16	14	12	6	10		14	12	16
	S000408	1		7	2	1	1	5	2	3	3	3	2	2	3	2	3	11	5	4	2	2	4	3	3	4	5	2	4	7	2	3	6	2	2	2	2	5	4	9	2			7	3		3	1	3
	S000409	3	2	1	3	3		2	2	3	2	2	5		1	2	3	8	1	5		3	1	2				1	6	6	2	2			1		3	1	3	4		4			2		5	3	3
	S000413	1		1	1		1			1	1		1		1	1	1		2		1	3	1		1		1		1	4	1		1	1	1	2	2		1		5				1		1		1
	S000414	1	1	2	1	2	2	2	1	2	1	2		3	3	1	1		2			7	2	1					2	1	1	1		1	9	1	1	3	2	3	1	1	3	1	5			3
	S000415	2	6	4	6	6	8	8	4	6	12	8		4	6	8	12		6	4	6	12	4	2	2	2	2	4	6	2	2	2		8	18	8	4	18	10	12	8	8	8	6	16		2	12	2
	S000418								1				2					2			2	2						1			1	1		1		1			2				1		1		1		1
	S000497		2					2	2	1	1		2				1	3			4	3				1	1	1			1	1		1	1	1	1		2			1	2		1		3	2	2
Salt-stress	S000152																														1
	S000453	1	6	3	5	8	11	4	9	7	4	3	6	8	5	2	12	6	13	7	10	6	7	7	8	8	5	10	8	4	5	6	18	4	5	11	3	9	7	11	5	7	8	3	10		11	9	5
Heat-stress	S000030	3	4	5	5	3		5	2	6	3	3	5	7	3	4	6	12	8	6	2	1	5	3	4	1	10	7	1	5	3	1	3	4	7	3	2	8	4	2	5	6	5	10	6		2	2	1
Cold-stress	S000152																														1
	S000153					2			1				2		1		1	2			3	2						1	2		1	1		1		1			2	1	1		1		1		1		1
	S000157												1					1				1									1												1
	S000250			1			1	1	2				2		1	1		1								1	1		1	1					2						2				1		2	1
	S000407	14	4	20	12	16	6	12	10	18	22	10	22	12	12	12	10	18	14	16	12	26	8	2	16	2	6	14	12	24	6	8	14	14	6	14	14	2	8	16	16	14	12	6	10		14	12	16
	S000418								1				2					2			2	2						1			1	1		1		1			2				1		1		1		1
	S000497		2					2	2	1	1		2				1	3			4	3				1	1	1			1	1		1	1	1	1		2			1	2		1		3	2	2
Wound-stress	S000457	9	6	9	7	3	6	1	1	2	6	8	9	8	6	8	5	8	6	2	5	6	7	4	3	4	1	7	1	6	5	3	5	4	3	8	5	7	2	7	6	7	1	4	5		5	5	10
	S000458				1		1					1		1	1		1					2		1					2	1					1			1				1	1
	S000496									1																		1													1
Disease resistance	S000024				1	1	2	2		1	1	3		1	1	1	1	1		1	1	2	1	3			1		2		2	1	1	1	3	3	1	1	1			3	1	1	3		1	2	1
	S000391	1		1	1		1			3	1	1				1		2	1	2		1		1	2		2			3		1	1	1				2					1		1		1
Auxin	S000234						2																				1
	S000270	1		1	2		1	1		2		2	1	1		1		4		2		1	1	1	2	1	1		1		1		1					1		1	2	1	2	1				3
	S000273	2	10	3	2		5	6	3	1	1	2	4	4	3	1	2	3	3		1	4	5	4	5		2	6	2	4	5	1		3	1	6	6	3	4	4	2	2	3		3		1	1	1
	S000330																						1												1
	S000370			2		2	2		2	4			2		4	2				2	4	2			2									4			2				2
ABA	S000012			1																																									1
	S000119																																							1					1
	S000133			2																																									2
	S000143	1		1						1					1			2	1	1		1				1			1	2	1	3							1					1	2			1	2
	S000153					2			1				2		1		1	2			3	2						1	2		1	1		1		1			2	1	1		1		1		1		1
	S000174	1		1	1		6			1	1		1		1	1	1		2		1	3	1		1		1		1	4	1		1	1	1	2	2		1		5				1		1		1
	S000175				1					1						1	1																						1
	S000263			1														1	1										1		1
	S000292	1	2	3	1	5	2	2	1	3	2		3	3	4		3	1	5	3	3	3	2	2	1			2	4	3	1	1	1	1	1	5	2		4	1	1	1		1	1		1	3	5
	S000394										1												1						1						1					1	1		1		2			2
	S000401																																	1
	S000402																	2				2						1			1	1		1					2				1		1		1
	S000406										1																													1					1
	S000500
	S000507			2			1	2		2		2		1	4		2		1			3	1	2					2	1					2	2		1	1	2			1		3		2	4
ET	S000037		1	1	2			2	2	1		2		3	2	3		1		3		1	2		1	2	3	1	3	1	2	4	3	3	1	1		1			2		2	2	3		4	1
	S000142		1	1	1		2						3	2	1	3		3		1		1	1	1			1	1		2				1		1	1	3			3	2			1				3
	S000430					1		1					3							1
GA	S000181	1	3	1	2	2			1	1		1	1		2	1	1	2	1	1	1		2	4		5	1		1	1	2	3		3	1	1	1	1	1	6	2	3		1			1	1	1
	S000259	3	3		4	1	1	6	1	2	4	5	5	3	3	8	7	2	2		2	3	3	3	2	9	2	6	3	3	1	1	3	1	2	2	1	2	3	5	1	2	2	1	3		3	2	2
	S000298		1			1			1				1			1		2	1	1	1							2	3				2		1			2			1				1				1
	S000416			1			1	1	1	1					1	2			1								1	2					1		1		1						1						1
	S000419					2		1		1						1		1	1				1	2					1						2												1	3
	S000420		1		1																																	2	1	2	1							1
	S000421		4		4		1	2	1	5	2		1	1		2	2		3	2			1	2		1	2	2	2		2	1				1	2	4		2	1	4		1	1			1	2
	S000439	1	5	2	3	2		1	1	1		1	2	2	2	1	2	3	2	1	1		4	4	1	5	2		2	2	3	4	2	3	1	1	2	1	6	4	6	3		2			1	2	2
[truncated: 41 more columns]
