# Supplementary material for: Genome-Wide Identification of MAPKK and MAPKKK Gene Families in Tomato and Transcriptional Profiling Analysis during Development and Stress Response
Source: PLoS One. 2014 Jul 18;9(7):e103032. doi: 10.1371/journal.pone.0103032 (PMC4103895; doi:10.1371/journal.pone.0103032)
Supplement: Table S3 — The cis-elements in promoter sequences of MAPKKK genes in tomato. (XLS) [file pone.0103032.s008.xls]

## Sheet: Sheet1
Gene	Deduced polypeptide			Total number of mapped ESTs	Gene model	Subcellular localization	Chromosome number	Location	Strand direction
	Length	Molecular weight (kDa)	PI
ZmMAPKK1	333	35.4	8.7	0	GRMZM2G126049	Mitochondrial	1	268177230-268178240	+
ZmMAPKK2	370	39.3	7.22	0	GRMZM2G163217	Chloroplast	5	10708282-10709572	-
ZmMAPKK3	326	34.3	9.02	0	AC215181.3_FGP004	Chloroplast	5	10497391-10498371	+
ZmMAPKK4	310	33.5	6.86	0	GRMZM2G090725	Cytoplasmic	3	224401252-224402309	-
ZmMAPKK5	401	43	6.51	14P	GRMZM2G344388	Cytoplasmic	1	28609368-28610802	-
ZmMAPKK6	355	39.9	5.56	38C	GRMZM2G167856	Cytoplasmic	3	201894260-201901554	+
ZmMAPKK7	331	35.5	6.42	4C	GRMZM2G392737	Cytoplasmic	9	145512160-145513491	+
ZmMAPKK8	206	22.7	5.43	11P	GRMZM2G400470	PlasmaMembrane	9	19607797-19611889	+
ZmMAPKK9	333	35.9	8.34	0	GRMZM2G338293	Mitochondrial	3	203680957-203681966	-
ZmMAPKK10	375	40.1	7.28	1P	GRMZM2G130213	Cytoplasmic	5	199138440-199140277	+
ZmMAPKK11	319	34.4	8.64	0	GRMZM2G049691	Cytoplasmic	3	169379349-169380599	+
ZmMAPKK12	325	35	8.79	0	GRMZM2G006821	Cytoplasmic	3	169582019-169583032	+
ZmMAPKK13	382	43.3	9.11	0	GRMZM2G466265	Nuclear	5	70756337-70760939	+
ZmMAPKK14	288	31	6.64	0	GRMZM2G346342	Chloroplast	3	169347425-169348599	-
