# Supplementary material for: Genome-Wide Identification of MAPKK and MAPKKK Gene Families in Tomato and Transcriptional Profiling Analysis during Development and Stress Response
Source: PLoS One. 2014 Jul 18;9(7):e103032. doi: 10.1371/journal.pone.0103032 (PMC4103895; doi:10.1371/journal.pone.0103032)
Supplement: Table S4 — The characteristics of MAPKK family genes in maize. (XLSX) [file pone.0103032.s009.xlsx]

## Sheet: Sheet1
	Gene Cis-element	SlMAPKK1	SlMAPKK2	SlMAPKK3	SlMAPKK4	SlMAPKK3
Drought-stress	S000153	1
	S000174					4
	S000176	4	5	5	3	1
	S000407	16	14	2	16	20
	S000408	1	5		2
	S000409	3	3	3	2	1
	S000413				3	4
	S000414		2		2	4
	S000415		12	2	6	10
Salt-stress	S000453	14	6	7	12	6
Heat-stress	S000030	2	9	6	2	1
Cold-stress	S000153	1
	S000250				1
	S000407	16	14	2	16	20
Wound-stress	S000457	3		7	1	5
	S000458		1	1
	S000496				1
Disease resistance	S000024		1		2	2
	S000391					2
Auxin	S000234					1
	S000270	1				2
	S000273	2	1		3	3
	S000331			1
	S000370	2	2	4
ABA	S000143	3			1	1
	S000153	1
	S000174				3	4
	S000263				1
	S000292	1	1	2		4
	S000507			1	2	3
ET	S000037	2	1	2		1
	S000142	1
GA	S000181		2	2	1	1
	S000259	5	4	4	1	4
	S000298	1	1	1
	S000416				1	1
	S000421		2
	S000439		2	1		1
